# Supplementary material for: SynRoute: A Retrosynthetic Planning Software
Source: J Chem Inf Model. 2023 Aug 28;63(17):5484–95. doi: 10.1021/acs.jcim.3c00491 (PMC10498441; doi:10.1021/acs.jcim.3c00491)
Supplement: Supplementary file 1 — ci3c00491_si_001.zip [file ci3c00491_si_001.zip]

Archive with 5 entries (5 files):
- benchmark1-smiles.csv
- benchmark2-smiles.csv
- benchmark3-smiles.csv
- benchmark4-smiles.csv
- benchmark5-smiles.csv
