# Supplementary material for: SynRoute: A Retrosynthetic Planning Software
Source: J Chem Inf Model. 2023 Aug 28;63(17):5484–95. doi: 10.1021/acs.jcim.3c00491 (PMC10498441; doi:10.1021/acs.jcim.3c00491)
Supplement: Supplementary file 1 — ci3c00491_si_001.zip [file ci3c00491_si_001.zip › benchmark1-smiles.csv]

C[C@]12C[C@@](C)(CCCCCCCCCc3ccc(O)cc3)OO[C@H]1CC(=O)O2
Cc1ccc(Cl)cc1-c1cn(-c2cc(N)ncn2)cc1C(N)=O
CC(C)(C)c1ccc(CN2CCC(CNC(=O)c3cc(-c4ccccc4C(F)(F)F)cs3)C2)cc1
CCCCC(=O)N1CCN(c2ccc(OC)cc2[N+](=O)[O-])CC1
CC(C)C[C@H](NC(=O)C[C@@H](O)C(CC1CCCCC1)NC(=O)CC1OC1[C@H](Cc1ccccc1)NC(=O)OC(C)(C)C)C(=O)NCc1cccc(CN)c1
COCc1ccccc1[C@H]1C(C(=O)C(C)C)C(=O)C(=O)N1c1ccc(-c2ccsc2)cc1
C=CC(C)(C)[C@]1(C[C@@H]2NC(=O)[C@@]3(OC)CCCN3C2=O)C(=O)Nc2c1ccc1c2C=CC(C)(C)O1
Cc1cc(=O)n(-c2ccc(Br)cc2F)nc1C(=O)Nc1ccc(Oc2ncnc3c2ccn3C)cc1
C[C@@H](O)[C@@H]1NC(=O)[C@H](CCCCN)NC(=O)[C@H](Cc2c[nH]c3ccccc23)NC(=O)[C@H](Cc2ccc(N)cc2)NC(=O)[C@H](Cc2ccccc2)NC(=O)[C@@H](NC(=O)[C@@H](N)Cc2ccc(O)cc2)CSSC[C@@H](C(=O)O)NC(=O)[C@H](Cc2ccccc2)NC1=O
COc1cc([C@@H](C(=O)N2CCCC[C@H]2C(=O)N[C@@H](CC2CCCCC2)C(N)=O)C2CCCCC2)cc(OC)c1OC
CN1CCN(C(=O)c2cnn3c(C(F)F)cc(C4CC4)nc23)CC1
COc1ccc(NC(=S)N(CCCN2CCOCC2)Cc2ccccn2)cc1
O=C(O)c1ccc(/C=C/C(=O)c2cccc(O)c2)cc1
C=CCc1ccc2c(c1O)C(=O)C=CC2=O
CN1CCN(c2ccc(NC(=O)c3ccc4c(c3)C(=O)/C(=C3/C(=O)Nc5ccccc53)N4)cc2)CC1
CC(C)Cn1cncc1-c1cccc(OCc2ccccc2)c1
CC(CO)(CO)C(=O)N(CCN1[C@H]2CC[C@@H]1C[C@H](c1cccc(C(N)=O)c1)C2)CC1CCCC1
C#CCSc1nc(Cl)c(C#N)c(-c2ccccc2)n1
O=C1CC(N2CCSCC2)C(=O)N1c1cccc(Br)c1
CC(COc1ccccc1)OC(=S)Nc1ccc([N+](=O)[O-])cc1
COc1cc2c(N)nc(N3CCN(C(=O)C[C@@H](NC(C)C)c4ccc(F)c(C#N)c4)CC3)nc2c(F)c1OC
C[C@H](NC(=O)[C@@H]1CCCN1C(=O)[C@H](CO)NC(=O)[C@@H](N)Cc1ccc(O)cc1)C(=O)N[C@H](C(=O)N[C@@H](CC(N)=O)C(=O)N[C@@H](Cc1ccccc1)C(N)=O)[C@@H](C)O
CCOC(=O)c1nc(Nc2ccccc2OC)c2ccccc2n1
CCc1nn(-c2ccc(F)cc2)c2c1CCN(c1cccc(OC)c1)C2=O
CC(C)CN1C(=O)c2ccccc2[C@H](C(=O)Nc2ccncc2)[C@H]1c1cccs1
COC(=O)C1=CN(C)C(=O)[C@@H]2C(CN3CCN(Cc4cccc(OC)c4)CC3)=CC[C@H]12
CC(Cn1ccnc1)NC(=O)C1(c2cccc(Cl)c2)CC1
COc1ccc2oc(C(=O)OCC(=O)NC3CC3)c(C)c2c1
Cc1cn(C2C=CC(CO)O2)c(=O)[nH]c1=O
CN1CCN(c2cc3c(cc2F)c(=O)c(-c2nc4scc(-c5ccc(F)cc5)n4n2)cn3C2CC2)CC1
O=C(Cc1nnn(-c2ccccc2)n1)c1ccccc1
Cc1cc(CNCCCCCCNCc2ccc(-c3ccccc3)cc2)ccc1O
O=C(NCCC1=CCCCC1)c1ccc2c(=O)n(-c3ccccc3)c(SCc3nc4ccccc4[nH]3)nc2c1
CCCCCOc1ccc(Cn2c(=O)oc3ccc(C)cc32)cc1OC
c1cc(Nc2cc(C3CC3)n[nH]2)nc(Nc2ccc(N3CCOCC3)cc2)n1
CC1(C)C(=O)N(c2ccc([N+](=O)[O-])cc2C(F)(F)F)C(=S)N1c1ccc(S(F)(F)(F)(F)F)cc1
CN1Cc2cc(-c3ccc(-c4ccc(C(N)=O)cc4)s3)ccc2C1=O
COc1ccc(CCNC(=O)CSc2nc3nncc-3c(O)n2-c2ccc(C)c(Cl)c2)cc1OC
CSc1ccc(-c2c[n+]3ccccc3s2)cc1
O=C(/C=C/c1ccccc1)OC1CC2(N3CCCCC3)CC(c3ccccc3)C1C(c1ccccc1)C2
COc1nc(CC2(c3ccccc3)CCCO2)cc(=O)n1C
Cn1c(C#N)ccc1-c1ccc2[nH]c(=O)n(C3CCC3)c2c1
CCOC(=O)[C@H]1Oc2ccc(CCCn3ncc4c3nc(N)n3nc(-c5ccco5)nc43)cc2O1
COc1ccc(-c2nc(CNC(=O)/C(=C/c3ccc(OC)c(O)c3)c3cc(OC)c(OC)c(OC)c3)cc3c2[nH]c2ccccc23)cc1
CCN(CC)c1ccc2cc(-c3nc4sc(S(N)(=O)=O)nn4c3CN3CCOCC3)c(=O)oc2c1
Cc1ccc(NC(=O)CN2C(=O)c3ccccc3Sc3ccc(C(=O)N4CCOCC4)cc32)cc1C
COc1ccc(C(=O)/C=C/c2cn(-c3ccccc3)nc2-c2ccc(Cl)cc2)c(OC)c1
N=C(N)NCCC[C@H](NC(=O)[C@@H](N)Cc1c[nH]c(-c2ccccc2)n1)C(=O)NCc1ccccc1
CCCCN1C(=O)[C@H](CC(C)C)NC(=O)C12CCN(Cc1ccc(Oc3ccccc3)cc1)CC2.Cl
CC(C)(C)/C=C/c1cn([C@H]2C[C@H](O)[C@@H](CO)O2)c(=O)[nH]c1=O
Cl.O=C(c1ccco1)N1CCN(Cc2nnnn2CCc2ccccc2)CC1
O=c1[nH]c2ccc(Cl)cc2c(=O)n1CCCCn1ccnc1
CCCCCCCc1c(C)nc(N2CCOCC2)nc1O
O=C(CC12CC3CC(CC(C3)C1)C2)NCc1ccco1
Cc1nc(-n2cnn(Cc3ccc(C(F)(F)F)cc3)c2=O)sc1C(=O)NCc1ccccn1
Nc1ncc(-c2cc(N3CC[C@@H](F)C3)nc(N3CCC3)n2)cc1OC(F)F
O=C(O)COc1ccc(NC(=O)COc2cccc(C(F)(F)F)c2)cc1F
CC(C)C[C@H](NC(=O)[C@@H]1CCCN1C(=O)[C@H](Cc1c[nH]c2ccccc12)NC(=O)[C@H](CCC(N)=O)NC(=O)[C@H](CCCCN)NC(=O)[C@@H](NC(=O)[C@H](CCCCN)NC(=O)[C@@H]1CCCN1C(=O)[C@@H](N)CC(=O)O)C(C)C)C(=O)O
CC(Nc1nc(NC2CC2)n2ncc(/C=C3\NC(=O)NC3=O)c2n1)c1ccccc1F
C=CCCNC(=O)[C@H](CO)NC(=O)[C@H](CC(C)C)NC(=O)CN(CCC=C)C(=O)[C@H](CCC(N)=O)NC(=O)[C@H](Cc1ccc(OP(=O)(O)O)cc1)NC(C)=O
Cc1ccc(NS(=O)(=O)Cc2ccccc2)c(=O)n1CC(=O)NC1CCc2nc(N)sc2C1
COC(=O)c1ccc(Cn2nnc3sc4c(c3c2=O)CCC(C)C4)cc1
Cc1cc(-c2ccccc2)nnc1NCCN1CCOCC1=O
COc1ccc(S(=O)(=O)N(C)C[C@H](C(=O)NO)[C@@H](CC2CCCC2)C(=O)N2CCCCC2)cc1
COc1cc2c(Oc3ccc(NC(=O)c4cc(-c5ccc(C)cc5)nc5ccccc45)cc3F)ccnc2cc1OCCCN1CCOCC1
N#CCC1(n2cc(C(N)=O)c(Nc3ccc(S(=O)(=O)C(F)F)cc3)n2)CCC(NCC(F)(F)F)CC1
N#Cc1c(Nc2nccs2)nc(SCc2nc3ccccc3[nH]2)nc1-c1ccccc1
CS(=O)(=O)N1CCN(Cc2ccc(-c3cc4c(-c5cccc(N6CCOc7cc(C8CC8)ccc7C6=O)c5CO)ccnc4[nH]3)nc2)CC1
[Cl-].[Cl-].c1ccc(Cc2cc[n+](CCCCCCCCCCCC[n+]3ccc(Cc4ccccc4)cc3)cc2)cc1
CC(O)C1CCN(C(=O)Nc2nc(-c3ccccc3)ns2)CC1
CCC(=O)OC[C@@]1(C)[C@H]2CC[C@@]3(C)OC(C4=CCOC4=O)CC3[C@]2(C)CC[C@H]1OC(=O)CC
Cc1ccc(C(=O)Nc2ccc(CN3CCNC(C)C3)c(C(F)(F)F)c2)cc1C#Cc1cnc2ccccn12
CCOC(=O)[C@@H]1Cc2c([nH]c3ccccc23)[C@@](C(=O)OC)(c2cc3c(cc2OC)N(C)[C@H]2[C@@](O)(C(=O)OC)[C@H](OC(C)=O)[C@]4(CC)C=CCN5CC[C@]32[C@@H]54)C[C@H]2C=C(CC)CN(C2)C1
COc1cc2c3c(n(CCCN(C)C)c(=O)c2cc1OC)-c1ncccc1C3=O
C/C=C1/CN2CC[C@]34C(=C(C=O)C1C[C@H]23)Nc1cc([C@H]2C[C@@H]3/C(=C\C)CN(C)[C@@H](Cc5c2[nH]c2ccccc52)[C@H]3C(=O)OC)ccc14
CC(C)(C)OC(=O)N[C@@H](CCCCCS)C(=O)NC12CC3CC(CC(C3)C1)C2
CC(C)c1cc(-c2ccccc2)cc(C(C)C)[n+]1CC(=O)Nc1ccc(S(=O)(=O)Nc2cccc(S(N)(=O)=O)c2)cc1.[O-][Cl+3]([O-])([O-])[O-]
COc1ccc(N2CCN(C)CC2)cc1
Oc1cccc(-c2ccc3nccn3c2)c1
NS(=O)(=O)c1ccc(-n2ncc(Nc3ccc(F)cc3)c(Cl)c2=O)cc1
Cc1cccc(-c2nn(CC(=S)Nc3ccccc3F)cc2-c2ccnc3ccccc23)n1
CC(C)[C@@H]1NC(=O)[C@@H](Cc2c[nH]c3ccccc23)NC(=O)[C@H](C)NC(=O)CCNC(=O)CCCCNC1=O
C[C@H](C(=O)O)c1ccc2ccc(OCc3ccc4ccccc4n3)cc2c1
O=c1[nH]c(=S)ccn1[C@@H]1O[C@H](CO)[C@@H](O)[C@@H]1O
CCCCCCCCCCNC(=O)C[N+](C)(CCO)CCCCCCCCCC[N+](C)(CCO)CC(=O)NCCCCCCCCCC
CC1(C(=O)N2CCN(C3CCCC3)CC2)CNCCO1
CN(C)c1ccc(C(=O)N(CC(=O)NCc2ccccc2)Cc2ccc(C(=O)Nc3cc(-c4ccccc4)ccc3N)cc2)cc1
CS(=O)(=O)Nc1cc([C@@H](O)CNCC2CCN(c3ccc(C(=O)N[C@@H](Cc4ccccc4)C(=O)O)cc3)CC2)ccc1O
Cc1cc(C)n(Cc2cccc(C(=O)NCCSCC(C)(C)O)c2)n1
C=CC(=O)Nc1cccc(Oc2nc(Nc3ccc(N4CCN(C)CC4)cc3OC)ncc2Cl)c1
Fc1ccc(-c2nc(C3CCNCC3)sc2-c2ccnc(NCCN3CCCC3)n2)cc1
CCCn1nc(CC(=O)OCC)c2ccccc2c1=O
COCC(COc1ccc(OCc2cccc(C(F)(F)F)c2)cc1C(C)=O)C(=O)OC
CCOC(=O)c1cc2c(n1C)-c1nc(NC3CCCCC3)ncc1CCC2
O=C(CSCCc1ccccc1)C(F)(F)C(F)(F)F
O=C(NCCN1CCC(n2c(=O)[nH]c3ccccc32)CC1)c1ccco1
CC(O)c1ccc2ccnc(N=C(N)N)c2c1
COc1ccc(C[C@H]2NC(=O)/C=C/C[C@@H]([C@H](C)[C@@H](O)[C@@H](I)c3ccccc3)OC(=O)[C@H](CC(C)C)OC(=O)[C@H](C)CNC2=O)cc1Cl
CC[C@H](C)[C@H](NC(=O)[C@H](CCCCN)NC(=O)c1cc(O)ccc1O)C(=O)N[C@@H](Cc1ccccc1)C(=O)N[C@@H](CCC(N)=O)C(=O)O
COc1ccc(CC(C)(C)NC[C@H](O)COc2cccc3[nH]c(=O)[nH]c23)cc1
