# Supplementary material for: SynRoute: A Retrosynthetic Planning Software
Source: J Chem Inf Model. 2023 Aug 28;63(17):5484–95. doi: 10.1021/acs.jcim.3c00491 (PMC10498441; doi:10.1021/acs.jcim.3c00491)
Supplement: Supplementary file 1 — ci3c00491_si_001.zip [file ci3c00491_si_001.zip › benchmark2-smiles.csv]

COc1ccc(CN(C)C(=O)[C@H]2O[C@@H](n3ccc(N)nc3=O)[C@H](O)[C@@H]2O)cc1OC
COc1cc([C@@H]2c3cc4c(cc3[C@@H](Nc3ccc(N)cc3)[C@H]3COC(=O)[C@@H]32)OCO4)cc(OC)c1O.Cl
c1ccc2nc(N3CCCC3)c(N3CCCCC3)nc2c1
CC(c1cccc(NC(=O)c2ccc(F)cc2)c1)N1CCC(C(=O)NC2CCCCC2)CC1
COC(=O)CC1C(=O)NCCN1C(=O)OC(C)(C)C
CCOC(=O)c1c(C)oc2nc(C)nc(N3CCN(c4cccc(C)c4C)CC3)c12
OCc1cc(-c2ccc3[nH]ncc3c2)on1
COc1ccc(-n2c(COc3cccc4ccccc34)nnc2SC)cc1
COc1c(-c2ccc(O)cc2)oc2cccc(O)c2c1=O
COc1c(OC)c2c(c(C(F)F)c1OC)CC[C@H](NC(C)=O)c1cc(=O)c(OC)ccc1-2
Nc1ncnc2c1ncn2COCCO
Cc1cn(Cc2cn(CC(F)(F)P(=O)(O)O)nn2)c(=O)[nH]c1=O
C=C1[C@H](OC(=O)C(C)C)[C@@H](OC(C)=O)[C@@H](OC(C)=O)C(C)(C)/C=C/[C@H](C)[C@H](OC(=O)c2ccccc2)[C@@]2(O)C[C@@](C)(OC(C)=O)[C@H](OC(C)=O)[C@@H]2[C@H]1OC(=O)c1ccccc1
CC(C)C[C@@H]1NC(=O)[C@H](CCCN)NC(=O)[C@H](C(C)C)NC(=O)[C@@H]2C[C@@H](N[C@@H](CCCCN)C(=O)O)CN2C(=O)[C@@H](Cc2ccccc2)NC(=O)[C@H](CC(C)C)NC(=O)[C@@H](CCCN)NC(=O)[C@H](C(C)C)NC(=O)[C@@H]2C[C@@H](N[C@@H](CCCCN)C(=O)O)CN2C(=O)[C@@H](Cc2ccccc2)NC1=O
Cc1c(CCC(=O)O)c(=O)oc2c(C)c(OCc3ccccc3-c3ccccc3)ccc12
Cc1ccc(C)c(S(=O)(=O)N2CCCOC2CNC(=O)C(=O)NCc2ccncc2)c1
CC(C)(C)NS(=O)(=O)c1ccc(NC(=O)[C@H](Cc2ccc(OC(F)(F)F)cc2)NC(=O)c2ccc(F)cc2)cc1
CCN(CC)C(=O)C(=O)N/N=C/c1ccc(Cl)cc1Cl
c1ccc(C(CNC2=NCCCN2)c2ccccc2)cc1
COc1ccc(S(=O)(=O)N(CCNC(=O)CCCCC(=O)NCCNC(=O)CCN(CCNC(=O)OC(C)(C)C)CCC(=O)NCCNC(=O)CCCCC(=O)NCCN([C@H](CO)C(=O)NO)S(=O)(=O)c2ccc(OC)cc2)[C@H](CO)C(=O)NO)cc1
CC(C)C[C@H](NC(=O)[C@@H](N)CCC(=O)O)C(=O)N[C@@H](CC(C)C)C(=O)N[C@@H](Cc1ccccc1)[C@@H](O)C(=O)N[C@@H](CC(=O)O)C(=O)N[C@@H](C)C(=O)N[C@@H](CCC(=O)O)C(=O)N[C@@H](Cc1ccccc1)C(=O)O
S=C(N/N=C\c1ccnc2ccccc12)Nc1ccc(Cl)cc1
Cn1c(SCC(=O)NCC2CCCO2)nnc1-c1ccc(S(=O)(=O)N2CCCC2)cc1
Cc1cccc(-c2c3c(nn2C)CCc2cnc(Nc4ccn(CCN(C)C)n4)nc2-3)c1
COc1cccc(CNC(=O)CN2CCCC(Cn3cncn3)C2)c1
C=CC(=O)NCCCC[C@H](NC(=O)OCc1ccccc1)C(=O)NCCNS(=O)(=O)c1cccc2c(N(C)C)cccc12
COc1ccc(/C=N/N2CCOCC2)cc1COc1ccc(Cl)cc1
CC(=O)O[C@@]12CO[C@@H]1C[C@H](O)[C@@]1(C)C(=O)[C@H](O)C3=C(C)[C@@H](OC(=O)[C@H](O)[C@@H](NC(=O)OC(C)(C)C)c4cccc(CO)c4)C[C@@](O)([C@@H](OC(=O)c4cccc(OC(F)(F)F)c4)[C@@H]12)C3(C)C
O=C1C[C@H](CNc2ncc(C(=O)N[C@H]3C4CC5CC3C[C@](O)(C5)C4)c(C3CCCC3)n2)CN1
Cc1nnc(SCC(=O)c2ccc(C(C)C)cc2)s1
CN(Cc1cn2ccccc2n1)C1CCCN(c2cccnn2)C1
CC1(C)Cc2nc3sc4c(=O)n(CC(=O)NCc5ccco5)cnc4c3cc2CO1
Nc1nc(N2CCN(C(=O)COc3ccc(Br)cc3)CC2)c2ccsc2n1
CC(C)(C)c1ccccc1N1CCN(CCCCCC(=O)NC2CCCc3ccccc32)CC1
C[C@H]1C(=O)NC[C@@H]1C(=O)Nc1cc(-c2cccc(OC(F)(F)F)c2)n(C2CCC(F)(F)CC2)n1
Cc1ccc(-c2[nH]nc3c2C(c2ccccc2OC(=O)N2CCOCC2)C(C#N)=C(N)O3)cc1
O=C(O)CC1C(c2ccc(OCCc3ccc4c(n3)NCCC4)cc2)C1(Cl)Cl
OCCCCOc1cc(CO)c2c(c1)C(O)(C(F)(F)F)c1ccccc1-2
CCCN(CC(=O)Nc1ccc(Cl)cc1Cl)C(=O)c1ccc(O)nc1
N=C(N)NCCC[C@H](NC(=O)[C@H](Cc1ccccc1)NC(=O)[C@H](CCCNC(=N)N)NC(=O)[C@H](CCCNC(=N)N)NC(=O)[C@H](Cc1ccc(O)cc1)NC(=O)[C@H](CCCCN)NC(=O)[C@H](CCCCN)NC(=O)[C@H](CS)NC(=O)CN)C(=O)N[C@@H](Cc1c[nH]c2ccccc12)C(=O)N[C@@H](CCCCN)C(=O)N[C@@H](Cc1ccccc1)C(=O)N[C@@H](CCCCN)C(=O)NCC(=O)N[C@@H](CCCCN)C(=O)N[C@@H](Cc1ccccc1)C(=O)N[C@@H](Cc1c[nH]c2ccccc12)C(=O)N[C@@H](Cc1ccccc1)C(=O)N[C@@H](Cc1c[nH]c2ccccc12)C(=O…
CC1CCCC(C)N1C(=O)C1CC(c2ccc(F)cc2)=NO1
O=C(Nc1ccc(CN2CCOCC2)cc1)c1ccc(-c2cccc(Cl)c2)o1
CC[C@@H]1[C@@H](C)C[C@@]2(O)C(=O)O[C@H](C)[C@H]2[C@H]1/C=C/c1ccc(-c2cccc(F)c2)cn1
O=S(=O)(Nc1nccs1)c1cc(Cl)c(NC[C@H]2CCC[C@@H](O)C2)cc1F
Cc1cc(Br)ccc1CNC[C@H](NC(=O)CNC(=O)c1cccc(C(F)(F)F)c1N)C(=O)NC(C)(C)C
CC1(C)OC(C)(C)C(/C=N/c2ccccc2)=C1O
Cc1cc(SCC(=O)Nc2cccc(S(=O)(=O)N3CCOCC3)c2)nc2ccccc12
CC(=O)N[C@@H](CC(C)C)C(=O)NCC(=O)O
Fc1ccc(C(OCCN2CCN(CCCc3ccccc3)CC2)c2ccccc2)cc1
Cc1ccc(C(=O)NCC(=O)OC(C)C(=O)Nc2ccc(N3CCOCC3)cc2)s1
N#Cc1ccc(C(=O)NC2=CC(=O)CCC2)cc1
O=c1c(-c2ccc(O)cc2)coc2cc(Oc3c([N+](=O)[O-])cc([N+](=O)[O-])cc3C(F)(F)F)ccc12
COc1cccc(C(=O)N2CCN(C(=O)Cc3ccccc3)CC2)c1.O=C(O)C(=O)O
O=C(O)[C@@H](C1CCCCC1)N1C[C@H](CN2CCC(n3cnc4ccccc43)CC2)[C@@H](c2ccccc2)C1
Cc1ccccc1CC(=O)N1C[C@H]2CC[C@@H]1CN(Cc1cccnc1)C2
C=C(C)[C@@H]1CC[C@]2(C(=O)OC(C)C)CC[C@]3(C)[C@H](CC[C@@H]4[C@@]5(C)CC[C@H](OC(C)=O)[C@@](C)(COC(C)=O)[C@@H]5CC[C@]43C)[C@@H]12
C[C@H]1CN([C@@H](C)CO)C(=O)c2cc(NC(=O)Nc3ccc(C(F)(F)F)cc3)ccc2O[C@H]1CN(C)Cc1ccc2c(c1)OCO2
CC(C)C[C@@H]1NC(=O)CNC(=O)[C@@H]2CCCN2C(=O)[C@H]2CCCN2C(=O)[C@H](CC(C)C)NC(=O)[C@H](CC(=O)O)NC(=O)CNC(=O)[C@H](CCCNC(=N)N)NC1=O
COc1ccc(Oc2ncccc2NC(=O)N2CCOC(C)C2)cc1
O=c1c2ccccc2sc2c(C3=NCCN3)cccc12
N#Cc1c(N)ncnc1N1CCC[C@H]1c1nc2cccc(C#CC(=O)N3CCOCC3)c2c(=O)n1-c1ccccc1
OCCc1ccccc1Nc1nc(Cl)nc(Cl)n1
Cc1cc(-c2nnc3n2CCN(C(=O)c2cccc(C(F)(F)F)c2Cl)C3)no1
COC(=O)c1cc(C)nc2c1c(=O)nc(SCc1c(C)cc(C)cc1C)n2C1CC1
O=C(c1ccc(CN2CCC(F)CC2)cc1)N1CCN(C2CCC2)CC1
CC1(C#N)CN(C(=O)c2cc(NC(=O)c3cc(-c4ccccn4)c(F)cc3Cl)n(-c3ccccc3)n2)C1
O=C(NCC1CCN(Cc2cccc(Cl)c2)CC1)Nc1ccccc1Cl
O=C(O)c1ccc(/C=C/C(=O)c2cccc([N+](=O)[O-])c2)cc1
CCOCCOc1ccc(S(=O)(=O)N(CC(=O)NO)CC(C)C)cc1
COC(C(=O)N/N=C(\C)c1ccc(C)cc1)c1ccccc1
O=C1NC(=S)SC1C(c1ccccc1[N+](=O)[O-])C(P(=O)(O)O)P(=O)(O)O
CCOC(=O)C(Br)C(O)c1cn([C@@H]2O[C@H](CO)[C@@H](O)[C@H]2F)c(=O)[nH]c1=O
CCOc1ccc(N(CC(=O)NCc2cccs2)S(=O)(=O)c2c(C)noc2C)cc1
N#CSc1ccc2oc(C3=NCCN3)cc2c1
COC1=CC(c2ccc[nH]2)=N/C1=C\c1[nH]c(-c2ccc[nH]2)cc1OC
Cc1ccc(-c2cccc(Nc3cc(=O)n(O)c(=O)n3C)c2)cc1
CCCOCC1CCN(C(=O)c2cnc(-c3cccnc3)nc2O)C1
CCCNC(=O)NNC(=O)c1ccc(F)cc1
COc1cccc(-c2c(S(=O)(=O)c3cc(F)cc(F)c3)cnc3cc(F)ccc23)c1
COc1ccc(CN2CCCCCC2)cc1
CN(C)c1ccc2c(-c3ccc(NC(=S)NCc4cn(-c5cccc(S(N)(=O)=O)c5)nn4)cc3C(=O)O)c3ccc(=[N+](C)C)cc-3oc2c1.[Cl-]
O=C(Nc1ccn(-c2ccccc2)n1)c1ccc(S(=O)(=O)N2CCCCCC2)cc1
O=[N+]([O-])c1nccn1[C@H]1O[C@H](C[123I])[C@@H](O)[C@@H]1O
COc1ccccc1N1CCN(CCCCNC(=O)/C=C/c2cccnc2)CC1.O=C(O)C(=O)O
CCCCc1cc2c(=O)c(C(=O)N(C)C)c[nH]c2cc1OCCOc1ccccc1
Cn1cnc2c1c(=O)n(CCCN1CCN(CCCOc3ccc(Cl)cc3)CC1)c(=O)n2C
Cc1cc(S(=O)(=O)N2CCCC2)c2cccnc2c1O
c1ccc(-c2nnc(CCCCCCCCc3nnc(-c4ccccc4)o3)o2)cc1
COc1ccccc1-c1cn(C[C@H](O)[C@H]2OC(=O)C(OCc3ccccc3)=C2OCc2ccccc2)nn1
CNc1ccccc1C(=O)NCCCCN1CCN(c2nsc3ccccc23)CC1.Cl
CCCn1c(=O)n(C)c(=O)c2c(SCC(=O)NCC(c3ccccc3)N(C)C)nc(CC(C)C)nc21
COc1ccc(S(=O)(=O)N(Cc2cccnc2)[C@@H](C(=O)NOCc2ccccc2)C(C)C)cc1
O=C(/C=C/c1cccc([N+](=O)[O-])c1)C1C(=O)NC(=S)NC1=O
C[C@@H]1C(=O)O[C@H]2[C@H](O)[C@]34C5OC(=O)C3(OC3OC(=O)[C@H](OCc6ccc(C(=O)c7ccccc7)cc6)C34[C@H](C(C)(C)C)[C@H]5O)[C@@]12O
COc1cc(F)cc(N2N=C(C)CC2=O)c1
C/C(=C/c1ccc(Cn2ccnc2)n1C)C(=O)O
Nc1ncc(C(=O)Nc2nc3ccccc3s2)c(N)n1
CC1(C)CCN(C(=O)c2cccc(Oc3cc(CN)ncn3)c2)CC1.Cl
C[C@@H]1CN(C(=O)c2ccccc2)CCN1C(=O)C(=O)c1ccc(-c2cnco2)cc1
CCCc1cc(=O)oc2cc(C)cc(OC(C)C(=O)NCc3ccccn3)c12
