# Supplementary material for: SynRoute: A Retrosynthetic Planning Software
Source: J Chem Inf Model. 2023 Aug 28;63(17):5484–95. doi: 10.1021/acs.jcim.3c00491 (PMC10498441; doi:10.1021/acs.jcim.3c00491)
Supplement: Supplementary file 1 — ci3c00491_si_001.zip [file ci3c00491_si_001.zip › benchmark3-smiles.csv]

CCOc1cc2c(cc1O)[C@]1(C#N)CCC3(OCCO3)C3=CO[C@H](C2)[C@@H]31
CC(=O)Nc1ccc2c(c1)N(S(=O)(=O)c1ccc(F)cc1)CCC2
CC(C[C@@H](Cc1ccc(-c2ccccc2)cc1)C(=O)Nc1nc(CC(=O)O)cs1)C(=O)O
CS(=O)(=O)c1ccc(-n2nc(C(F)(F)F)cc2-c2ccc(Cl)cc2)nc1
CC(C(=O)c1cc(C(F)(F)F)nn1-c1ccc2onc(N)c2c1)c1ccc(-c2ccccc2S(N)(=O)=O)cc1
CC[C@@H](NC(=O)c1ccc(Cl)s1)C(=O)Nc1ccc(N2CCOCC2=O)cc1
O=C(Cn1cnc2ccccc2c1=O)N/N=C/c1ccc(Br)cc1
Cc1c(NC(=O)c2cccs2)cccc1NC(=O)c1cccs1
O=C(O)CNC(=O)[C@H](Cc1ccccc1)C[C@@H](Cc1ccccc1)C(=O)O
CCOC(=O)NC1CCc2ccc(OCCNS(=O)(=O)c3cnn(CC)c3)cc2C1Cc1cccc(Cl)c1
O=S(=O)(Nc1ncns1)c1ccc(Oc2ccc(Cl)cc2-c2ccn[nH]2)c(Cl)c1
CC(C1CCN(Cc2cnn(C)c2C2CC2)CC1)N(C)C
O=C(Nc1ccc2ccccc2c1)N1CCN(c2ncccc2Cl)CC1
Cc1nc(COc2cc(C(=O)N3CCC[C@@H](N)C3)nn2-c2ccc(C#N)cc2)no1
Cc1ccc2ccc(CC(=O)Nc3cncc(C(=O)c4cn(C)c5ncncc45)c3)cc2n1
C=C1CCC(O)C/C1=C/C=C1\CCC[C@@]2(C)[C@H]1CC[C@@H]2[C@H](C)/C=C/[C@H](C)C(C)C
Nc1ccc(C2=Nc3cccc4c(=O)[nH]nc(c34)N2)cc1
COc1ccc2nc3cc(Cl)ccc3c(NCCCCCCOP(=O)(O)OC[C@H]3O[C@@H](n4ccc(N)nc4=O)C[C@@H]3OP(=O)(O)OC[C@H]3O[C@@H](n4cnc5c(N)ncnc54)C[C@@H]3OP(=O)(O)O)c2c1
O=C(NCc1ccc(N2CCC(c3ccc(OC(F)(F)F)cc3)CC2)cc1)c1cc([N+](=O)[O-])cc(C(F)(F)F)c1
CCOc1ccc(S(=O)(=O)NCCN2CCOCC2)cc1-c1nnc2c(n1)c(C)nn2C
CCCCCC(N)P(=O)(O)Oc1ccccc1
CCN1CCN(c2ccc(NC(=O)CCc3c(C)nc4c(-c5ccc(F)cc5)c(C)nn4c3C)cc2)CC1
O=C1Nc2ccc(F)c(F)c2C(C#CC2CC2)(C(F)(F)F)O1
CC(C)(N)CC(=O)N[C@@H]1CCc2ccccc2N(Cc2ccc(-c3ccccc3-c3nnn(CC(=O)O)n3)cc2)C1=O
COc1ccccc1/C=C/C(=O)NCCNC(=O)/C=C/c1ccccc1OC
COc1cc(Cl)ccc1Oc1ccc(S(=O)(=O)Nc2ccc(F)cn2)cc1C#N
CCCCCC/C=C\CCCCCCCc1cccc(O)c1
Clc1ccc(C(c2ccc3[nH]ccc3c2)n2ccnc2)cc1
Clc1cc(Cl)cc(Nc2nc(-c3ccccc3)c(Cc3ccccc3)s2)c1
N#Cc1c(-c2cccnc2)cc(-c2c(O)ccc3c(-c4ccccc4)cc(=O)oc23)[nH]c1=O
C=C1C(=O)N(c2ccccc2)N(C)C1CCCCCCCCC
COc1cc(O)cc2c1CC[C@H](c1ccccc1)O2
CC1CCC2C(CC3(Cc4ccc(F)cc4)C(=O)OC4OC5(C)CCC6C(C)CCC3C46OO5)C(=O)OC3OC4(C)CCC1C32OO4
C=C1CC[C@H]2[C@@](C)(CC[C@H]3OC(c4ccc(O)c(OC)c4)OC[C@@]23C)[C@@H]1C/C=C1/C(=O)OC[C@H]1O
CCOC(=O)C(Cc1ccc(O)cc1)Nc1nc2ccccc2o1
COc1ccc(CN2CCC(CCOC(c3ccc(F)cc3)c3ccc(F)cc3)CC2)cc1
COC1/C=C/OC2(C)Oc3c(C)c(O)c4c(O)c(c5c(c4c3C2=O)=NC2(CCN(CC(C)C)CC2)N=5)NC(=O)/C(C)=C\C=C\C(C)C(O)C(C)C(O)C(C)C(OC(C)=O)C1C
C/N=C(\S)N/N=C(\C)c1ccc(C)nn1
O=C(N/N=C1\CCc2c(Cl)ccc(O)c21)c1cccc(S(=O)(=O)NC2CCCCC2)c1
CCN(Cc1ccccc1)C(=O)Cn1c2ccccc2c2ccccc21
COc1cc2c(=O)n(Cc3ccco3)c(=O)n(CC(=O)c3ccc(Br)cc3)c2cc1OC
Cc1cc2c(c(O)c1-c1c(C)cc3c(c1O)/C(=C/N[C@@H](Cc1c[nH]cn1)C(=O)O)C(=O)C(O)=C3C(C)C)/C(=C/N[C@@H](Cc1c[nH]cn1)C(=O)O)C(=O)C(O)=C2C(C)C
CNC(=O)CCNC(=O)c1cccc(Cn2nc(C)cc2C)c1
CN(C[C@H]1O[C@@H](n2ccc3c(N)ncnc32)[C@H](O)[C@@H]1O)[C@H]1C[C@@H](CCc2nc3cc(C(C)(C)C)ccc3[nH]2)C1
O=S1(=Nc2cc(C(F)(F)F)c3c(Nc4ccc(F)cc4OC(CF)CF)ncnc3c2)CCNCC1
OC(C#CCN1CCCCCC1)(c1ccccc1)c1cccnc1
CC(=O)c1ccc(NC(=O)NC2CCCCCCC2)cc1
CC(O)CCC(=O)c1ccoc1
COc1ccc2[nH]c3ccc(C=O)cc3c2c1Br
CC(C)(C)C(=O)c1ccc(C(=O)OC(CO)CO)cc1
Cl.NCCc1cn(Cc2ccc(F)c(F)c2)c2ccccc12
CCCN(CCC)Cc1c(C(=O)N/N=C/c2ccoc2)nnn1-c1nonc1N
Cc1[nH]c(C)c(C(=O)OC2CCN(C)C2)c1C.Cl.O
COC(=O)c1ccccc1NC(=O)CC#N
COc1ccc(NC(=O)C(C#N)=C(SC)SC)cc1
CC(=O)O[C@H]1CC[C@](C)(O)[C@]23OC(C)(C)[C@H]([C@@H](OC(C)=O)[C@H](OC(=O)c4ccccc4)[C@]12C)[C@H]3OC(=O)c1ccccc1
O=c1nc(Nc2ccc(CN3CCOCC3)cc2)c2cccnc2n1O
CNC(=O)c1c(NC(=O)c2ccc(N3C(=O)CCC3=O)cc2)sc2c1CCCC2
Cc1ccc(C)c(NC(=O)c2cc(-c3cc4ccccc4o3)nc3ccccc23)c1
CCc1ccccc1[C@@H]1CCc2c(C(=O)N(C)C)cc3c(nc(C)n3C)c2O1
O=C(NCCO)c1sc2ncnc(N3CCC(COCCN4CCCC4)CC3)c2c1-c1ccccc1
COc1cc(/C=C/C(=O)NC23CC4CC(CC(C4)C2)C3)cc(Br)c1O
CC(C)=Cc1cc(C)cc(=O)o1
CN(C)c1ccnc2sc3c(=O)n(-c4ccc5ncsc5c4)ccc3c12
CCCC[C@H](NC(=O)[C@H](N)CN)C(=O)O
COc1ccccc1NC(=O)Nc1nnc(SCc2cc(=O)n3ccc(C)cc3n2)s1
CC(=O)c1cccc(N(CC(=O)NC2CCCCC2)C(=O)c2csnn2)c1
COc1cc2nc(S)n(-c3cccc(S(N)(=O)=O)c3)c(=O)c2cc1OC
OC[C@H]1CCN(c2nccnc2C2CN(c3ccc4ccccc4n3)C2)C1
CCOC(=O)C(C)(C)Sc1nc(O)c2cnn(-c3ccc(Cl)cc3)c2n1
NCCCCCNC(=S)Nc1ccc2c(c1)C(=O)OC21c2ccc(O)cc2Oc2cc(O)ccc21.O=C(O)C(F)(F)F
Cc1ccc(CNc2nc3ccccc3n3nnnc23)cc1
CC1CCc2c(sc3nc(SCC(=O)NCc4ccco4)nc(N)c23)C1
O=C(Nc1ccc(CP(=O)(O)O)cc1)C1CCN(C(=O)OCc2ccccc2F)CC1
NCC(c1ccc(C(F)(F)F)nc1)N1CCN(c2ncnc(N)c2-c2ccc(F)cc2)CC1
COc1ccc(NC(=O)CC2C(=O)N(C)C(=S)N2CCc2ccccc2)cc1
Cc1ccc(Nc2nc(N)nc(CN3CCN(c4ccccc4F)CC3)n2)cc1
Cc1sc2nc(CN3CCCC3)nc(Cl)c2c1C
COc1cc(CN2CCN(C(=O)c3ccccc3F)CC2)cc(OC)c1OC
N#Cc1nc(N)cnc1-c1ccc(-c2ccccc2S(=O)(=O)NCCO)cc1F
CCOc1ccc(CNC(=O)CCn2c(=O)c3cccn3c3cccnc32)cc1
CN[C@@H](C)C(=O)N[C@H]1CN(C(=O)c2ccc(C(=O)N3CC[C@H]4CC[C@@H](C(=O)NC(c5ccccc5)c5ccccc5)N4C(=O)[C@@H](NC(=O)[C@H](C)NC)C3)cc2)CC[C@H]2CC[C@@H](C(=O)NC(c3ccccc3)c3ccccc3)N2C1=O
CC(C)(C)[C@H](N)CO
Cc1nnc(S)n1Cc1ccccc1
OCC1OC(n2cnc3c(O)ncnc32)CC(O)C1O
COc1ccc(N(CC(=O)O)C(=O)C(C)CS)cc1
CCN(CC)CCOc1ccc(Nc2nc(C)cc(-c3ccc(OCCC4CCCCC4)cc3)n2)cc1
Cc1ccc(C(N)CC(=O)O)cc1
Nc1nc2[nH]c(C3CC3)c(Cc3ccc(F)cc3)c(=O)n2n1
O=C(O)Cc1cn(-c2ccccc2)nc1-c1ccc(C#Cc2ccc(Cl)cc2)cc1
CCOP(=O)(OCC)C1(c2ccccc2)N=CC2C(=O)N(CCc3ccccc3)C(=O)C21
CC[C@H](C)[C@H](N)C(=O)N[C@@H](CCCCN)C(=O)N[C@@H](CCCNC(=N)N)C(=O)N[C@@H](Cc1c[nH]c2ccccc12)C(=O)N[C@@H](Cc1c[nH]c2ccccc12)C(=O)N[C@@H](Cc1c[nH]c2ccccc12)C(=O)N[C@@H](CCCNC(=N)N)C(=O)N[C@@H](CCCNC(=N)N)C(=O)N[C@@H](Cc1c[nH]c2ccccc12)C(=O)O
O=C(Nc1nc2c(s1)CCCC2)C1CCN(S(=O)(=O)c2ccc(F)cc2)CC1
COC(=O)CCC(CP(=O)(O)CCC(NC(=O)c1ccc(N(C)Cc2cnc3nc(N)nc(N)c3n2)cc1)C(=O)OC)C(=O)OC
CC1CN(Cc2ccc(F)c(F)c2)CC1c1nn2c(C3CCOCC3)ncc2c(=O)[nH]1
CCc1nc2c(C)cc(C)nc2n1Cc1ccc(-c2ccccc2S(=O)(=O)NC(=O)CCC2CCCC2)cc1
COc1ccc(Cl)c2c1CCC(CN1CCCCC1)C2=O
CCO/C=C(\C#N)C(=O)N/N=C(\C)c1ccc(NS(=O)(=O)c2ccc(Cl)cc2)cc1
CC(C)(C)C(=O)Oc1coc(CSc2nnc(NC(=O)c3ccccc3)s2)cc1=O
COc1cc(Cl)c(C)cc1NC(=O)Cc1ccc(OC)c(OC)c1
