# Supplementary material for: SynRoute: A Retrosynthetic Planning Software
Source: J Chem Inf Model. 2023 Aug 28;63(17):5484–95. doi: 10.1021/acs.jcim.3c00491 (PMC10498441; doi:10.1021/acs.jcim.3c00491)
Supplement: Supplementary file 1 — ci3c00491_si_001.zip [file ci3c00491_si_001.zip › benchmark4-smiles.csv]

Cn1ncc2c(NC3CCCC(O)C3)nc(Nc3ccc(F)c(F)c3)nc21
O=C(NC(=S)N1CCc2c(OCCCCCOc3ccc(Cl)cc3)cccc21)c1ccc(C(F)(F)F)cc1
Cc1ccc(-c2cc(COC(c3cccs3)c3cc4ccccc4nc3Cl)on2)cc1
CC(C)[C@H](NC(=O)N1CCOCC1)C(=O)N1CCC[C@H]1C(=O)N[C@H](C(=O)C(F)(F)F)C(C)C
O=C1NCCCc2c1c1ccccc1n2CCc1cccc(Cl)c1
OCC(O)C#CC#CCCCCCCC#C/C=C\Br
C[N+](C)(C)CC(O)C1OC(=O)C(O)=C1[O-]
CCN1c2ncc(CSc3ccncc3)cc2C(=O)Nc2c(C)cc(Cl)nc21
COc1cc(CNC(C)Cn2ccnc2)cc2c1OCCO2
CS(=O)(=O)c1ccc(-c2c(Cl)ncn2-c2ccc(F)cc2)cc1
CS(=O)(=O)/C(C#N)=C/c1cccn1S(=O)(=O)c1ccc(C#N)cc1
CCCCNCc1cc(Br)c(OC2CCCC2)c(OC)c1.Cl
NC/C=C(/F)COc1ccc(C(=O)NCc2ccccc2)cc1
CCN1CCc2c(sc(NC(=O)c3ccccc3)c2-c2nc3ccccc3s2)C1
CC(C)[C@@H](N)CN1CCC[C@H]1C(=O)NCc1cccc(Cl)c1
CN(CC(=O)Nc1ccc(Oc2ccccc2)cc1)C[C@H]1CCCN1Cc1ccc(C(=O)O)cc1
CCOc1cccc2c(C(=O)C(=O)N3CCN(C(=O)c4ccccc4)CC3)c[nH]c12
Oc1c(Br)cc(/C=C/c2ccccc2)cc1Br
CC1=C2C(=O)O[C@@H](c3ccoc3)[C@]2(C)CC[C@H]1OC(=O)c1ccc(C)cc1
CCOC(=O)C(=O)C1C(=O)Nc2ccccc21
COc1cc(-c2cn(C3CC(C4CCCCC4)CCNC3=O)nn2)ccc1-n1cnc(C)c1
Nc1nonc1-n1nnc(C(=O)N/N=C/c2ccc(Cl)cc2Cl)c1CN1CCCCC1
O=C1c2c(O)cc3oc4cc(O)c(O)cc4c3c2OC1Cc1ccc(O)cc1
OCCCC[C@@H]1[C@H]2CCCN3CCC[C@H](CN1Cc1ccc4ccccc4c1)[C@@H]23
CCOC(=O)[C@H]1[C@H]2COc3ccc(C)cc3[C@@H]2N2C(=O)c3cc(F)ccc3NC(=O)[C@@]12C
CC[C@H]1OC(=O)[C@H](C)[C@@H](O[C@H]2C[C@@](C)(OC)[C@@H](O)[C@H](C)O2)[C@H](C)[C@@H](O[C@@H]2O[C@H](C)C[C@H](N(C)C(C)C)[C@H]2O)[C@](C)(O)C[C@@H](C)[C@H](OCCNC(=O)OC)[C@H](C)[C@@H](O)[C@]1(C)O
FC(F)(F)c1ccc(-c2csc(N3N=C(c4ccc(N5CCOCC5)cc4)CC3c3ccc(Cl)cc3)n2)cc1
Fc1ccc(OC[C@H]2O[C@@H](OCCc3c[nH]c4ccccc34)[C@H](OCc3ccc4ccccc4c3)[C@@H](OCc3ccccc3)[C@@H]2OCc2ccccc2)cc1
CCOc1ccc(C2=N[C@H](C(=O)OCc3ccccc3)CO2)cc1F
C=C(C)CCC[C@]1(C)C2=C(CC[C@H]1C)C1(C)CCC2[C@@](O)(C2=CC(=O)OC2O)C1
NS(=O)(=O)c1ccc(CCOC(=O)CN(CCOCCOCCN(CC(=O)O)CC(=O)O)CC(=O)O)cc1
O=C(COC(=O)Cc1ccc([N+](=O)[O-])cc1)NCc1cnc2scc(-c3ccc(Br)cc3)n12
O=c1ccc(-c2ccc(OCc3ccc4ccccc4n3)cc2)c(-c2ccc(F)cc2)[nH]1
O=C1N(Cc2ccccc2)C(c2ccccc2)=NC1(Nc1ccccn1)C(F)(F)F
O=C(NCCCN1CCCC1=O)c1ccc(CNS(=O)(=O)c2ccc(F)cc2)cc1
Fc1ccc([C@H](c2ccn(-c3ccccc3)c2)n2ccnc2)cc1
CC1CCCCC1NC(=O)COC(=O)COc1ccc(Cl)cc1
CC(=O)OC[C@H]1O[C@@H](O[C@H]2C[C@]3(C)[C@H](C[C@@H](O)[C@@H]4[C@@H]([C@]5(C)CC[C@@H](C(C)(C)O)O5)CC[C@]43C)[C@@]3(C)CC[C@H](O)C(C)(C)[C@H]23)[C@H](O[C@@H]2O[C@@H](C)[C@H](O)[C@@H](O)[C@H]2O)[C@@H](O)[C@@H]1O
CCCCc1nnc([S+]([O-])Cc2ccc(Cl)cc2)n1Cc1ccc(NC(=O)c2ccccc2-c2nn[nH]n2)cc1
COc1ccc(OC)c(/C=C/c2nnc(Nc3ccc(Cl)cc3)s2)c1
COc1ccc(/C=N/Nc2cnnc(O)c2Cl)cc1
Nc1nc(-c2ccco2)nc2sc(CN3CCC(=O)CC3)cc12
Cc1oc2c([C@H]3CCN(C)C[C@H]3O)c(O)cc(O)c2c(=O)c1C(O)c1cc(F)cc(F)c1
COc1cc2c(cc1OC)C(c1cc(OC)c(OC)c(OC)c1)[C@H]1COC[C@@H]1C2
CCOc1ccc(C(=O)CCN2CCOCC2)cc1.Cl
C/C1=C\CCC(=O)C2CC(C)(C)C2CC1
CCc1cc2c(cc1OS(N)(=O)=O)CC[C@@H]1[C@@H]2CC[C@]2(C)C(=O)CC[C@@H]12
Cc1ccc(NC(=O)c2ccc(CN(C)C)cc2)cc1-c1ccc2cc(NC(=O)C3CC3)ncc2c1
COc1cc2c(cc1C)NC(=O)/C2=C\c1ccncc1
O=c1ccc(F)cn1Cc1cnn(-c2ccccc2)n1
CC(C)(C)OC(=O)N1CCC[C@@H]1C(=O)N[C@@H](CCC(N)=O)C(=O)N[C@@H](CCC(N)=O)C(=O)OCc1ccccc1
COc1cc([N+](=O)[O-])ccc1NC(=O)COC(=O)c1ccc(N2CCCC2=O)cc1
O=C(Cc1cc[n+]([O-])cc1)N1CCN([C@H]2c3ccc(Cl)cc3CCc3cc(Br)cnc32)CC1
CCCCCCCCCCCCCCCCNCCCNCCCNCCCCNCCCN.O=C(O)C(F)(F)F
COc1cc2c(cc1OC)C(C)=[N+]([O-])C(c1ccc(C)cc1)N2
O=C(NCCCCCS(=O)(=O)N(OCCN1CCOCC1)C1CCCCC1)NCc1cccnc1
Cn1c(Cc2nc3cc(C(N)=O)ccc3[nH]2)nc2ccc(C(=O)NC(Cc3ccc(OCC(=O)O)cc3)C(=O)O)cc21
N#Cc1ccc(C(=O)CSc2nccc(Nc3ccc(C(=O)O)cc3)n2)cc1
CC(C)CNc1nc(NCCCN2CCCC2)ncc1C(=O)NCc1ccccc1
Fc1ccc(C2=NN(c3ccccc3)C(c3cn(-c4ccccc4)nc3-c3ccccc3)C2)cc1
O=C(Nc1ccccc1O)c1ccccc1O
CCCN1CC[C@H]2Cc3c(O)cccc3C[C@@H]21
O=C(O)c1cc(S(=O)(=O)N2CCN(S(=O)(=O)c3ccccc3)CC2)ccc1Cl
CN(C)S(=O)(=O)N1CCc2ccc(NC(=O)C3CCCO3)cc2C1
O=[N+]([O-])/C(=C\c1cccs1)C1=NCCN1Cc1ccc(Cl)nc1
COc1ccc(Cn2cc(C(=O)NO)c(=O)c3ccccc32)cc1OC
c1cc2c(cc1COCCCCCCNCCSSCCNCCCCCCOCc1ccc3c(c1)OCO3)OCO2
O=C(COc1nsnc1N1CCOCC1)N/N=C/c1ccccc1O
CCCc1cc(Oc2ccc(F)c(C)c2)ccc1OCCCOc1cccc([C@H]2SC(=O)NC2=O)c1
COc1cc(NC(=O)CCn2nc(C)c(S(=O)(=O)N3CCCCC3)c2C)cc(OC)c1OC
C[C@H](N)CNc1nc(-c2ccncc2)nc2c(Br)csc12
CC(C)C1N=C/C(=N/Oc2ccccc2)N1c1ccc(C(O)(C(F)(F)F)C(F)(F)F)cc1
C[C@@]12CCC(=O)c3coc(c31)C(=O)c1cc3c(O)ccc(O)c3cc12
CCc1nnc(-c2cc(C(=O)N3CCC(F)(c4ccc(C#N)cc4)CC3)c(C)cc2C2CCC2)[nH]1
O=C(C1CCOC1)N1CCN(CC2CC2)c2ccccc21
CS(=O)(=O)Nc1ccc(Nc2c3ccccc3nc3cc(NC(=O)/C=C/c4ccccc4)ccc23)cc1
Cc1cc(=O)oc2c3c(ccc12)S[C@@H](C)[C@@H](OC(=O)[C@]12CC[C@](C)(C(=O)O1)C2(C)C)[C@H]3OC(=O)[C@]12CC[C@](C)(C(=O)O1)C2(C)C
CN(Cc1ccc(S(C)(=O)=O)cc1)C1CCN(CCCc2c[nH]c3ccc(-n4cnnc4)cc23)CC1
CC(=O)CC(=O)CCc1ccc(NC(=O)CCOCCOCCOCCOc2ccc(-c3ccccc3S(=O)(=O)Nc3ccno3)c(CN(C)C(=O)CC(C)(C)C)c2)cc1
CS(=O)(=O)N1CCC(C(=O)N2CCC(N3CCN(C(=O)c4cc(-c5ccccc5)nc(-c5ccccc5)c4)CC3)CC2)CC1
CC(C)[C@@H](C(=O)N[C@H]1Cc2ccccc2[C@H]1O)[C@@H](O)[C@H](O)[C@H](CC1CCCCC1)NC(=O)c1ccccc1OCSc1ccccc1
C=CCN(CC=C)[C@@H](Cc1ccc(O)cc1)C(=O)NCC(=O)NCC(=O)N[C@@H](Cc1ccc(N(CCCl)CCCl)cc1)C(=O)N[C@@H](CC(C)C)C(=O)O
Cc1csc2c(C(N)=O)cnc(N)c12
Cc1ccc(S(=O)(=O)NCC(=O)NCC(=O)N(C)Cc2ccc3ccccc3c2)cc1C
CC1(C)CC(Nc2ccc(I)cc2)C2=C(O1)C(=O)c1ccccc1C2=O
NC(Cc1c[nH]cn1)c1csc(Nc2ccc(C(F)(F)F)cn2)n1
CC(C)Cc1ccc(C(C)C(=O)O)cc1[N+](=O)[O-]
CN1CCc2nc(C(=O)N[C@@H]3CCC[C@H]3NC(=O)c3cc4cc(Cl)ccc4[nH]3)sc2C1
CC(C)(C)NC(=O)[C@@H]1CN(Cc2cccnc2)CCN1C[C@@H](O)C[C@@H](Cc1ccccc1)C(=O)N[C@H]1c2ccccc2C[C@H]1O
COC(=O)c1cccc2[nH]c(-c3cccc(OC)c3)nc12
Cc1nc(CCNC(=O)C2CCC(=O)N(Cc3cccc(F)c3)C2)sc1C
Cl.N=C(NCc1ccc(Cl)cc1)SCCCN1CCOCC1
COc1ccc(-c2cccc(/C=N/NC(N)=S)c2)cc1OC
CCOC(=O)[C@H]1CCC[C@@H](NS(=O)(=O)c2ccc(NC(C)=O)cc2)C1
Cc1ccccc1C(=O)NNC(=O)Cc1ccccc1
O=C(c1ccccc1)c1cc(Cl)ccc1/N=C/c1coc2ccccc2c1=O
Cc1ccc2cc(C#N)c(N3CCCN(C(=O)C4CCCO4)CC3)nc2c1C
CCC(C)n1c(SCc2ccc(C(C)(C)C)cc2)nc2ccsc2c1=O
O=C(CN1CCN(S(=O)(=O)N2CCOCC2)CC1)Nc1ccc(Cl)c(Cl)c1
CC(C)COc1nc(N)c2ncn(C3O[C@H](CO)[C@@H](O)[C@H]3O)c2n1
