# Supplementary material for: SynRoute: A Retrosynthetic Planning Software
Source: J Chem Inf Model. 2023 Aug 28;63(17):5484–95. doi: 10.1021/acs.jcim.3c00491 (PMC10498441; doi:10.1021/acs.jcim.3c00491)
Supplement: Supplementary file 1 — ci3c00491_si_001.zip [file ci3c00491_si_001.zip › benchmark5-smiles.csv]

O=C1C[C@@](C(=O)O)([C@@H](Cl)C(=O)O)O1
CCOC(=O)N1CC(C)(C)CS/C1=N\c1ccccc1C(C)C
CNC(=O)Cc1ccc2ccc3ncc(-c4cnn(C)c4)cc3c(=O)c2c1
CC(/C=C/c1ccc(F)cc1)=N\O
O=C1NC2(CCc3ccccc3C2)C(=O)N1CN1CCN(c2ccccc2)CC1
CCC1(c2ccc(CNc3ccccc3)cc2)Oc2ccccc2-n2cccc2C1=O
CC1CCN(CCCCOc2cccc(C(C)C)c2)CC1.O=C(O)C(=O)O
O=C(NC1CCN(Cc2ccccc2)CC1)c1c(Cl)cccc1Cl
CN1CCN(C(=O)c2cc3ncccc3[nH]2)CC1
CC(C)[C@H](N)C(=O)N[C@H](C(=O)N[C@H](C(=O)N[C@H](C(=O)NCCc1ccccc1)C(C)C)C(C)(C)O)C(C)C
COC(=O)C1C2c3ccccc3OC1(C)N=c1s/c(=C/c3cnn(C)c3)c(=O)n12
COc1cccc(N2CC(C(=O)Nc3nnc(SCC(=O)NCc4ccco4)s3)CC2=O)c1
O=S1(=O)[C@@H](c2ccccc2)c2c(-c3ccccc3)sc(-c3ccccc3)c2[C@H]1c1ccccc1
COc1ccc(C(NC(N)=O)c2ccccc2)cc1
NCc1cccc(CN(Cc2nc3ccccc3[nH]2)C2CCCc3cccnc32)c1
COCCN=C(S)N1CCC(Cc2ccccc2)CC1
O=C(O)CC[C@H](NC(=O)c1cccc(-c2ccccc2)n1)C(=O)N1CCN(C(=O)OCc2ccccc2)CC1
CC(C)(C)OC(=O)N[C@@](C)(Cc1ccccc1)C(=O)NC(Cc1ccccc1)C(=O)NCCCCCCCCO
Cc1noc(C)c1C(=O)N1CC[C@]2(C[C@@H](OCc3cccnc3)CO2)C1.O=C(O)C(F)(F)F
CN(C)c1cccc(C(=O)N[C@H]2CCC[C@H](NC(=O)c3cccc(Cl)c3)C2)c1
O=C1Nc2ccc([N+](=O)[O-])cc2OC1CCN1CCOCC1
COc1ccc2c(c1)nc([S+]([O-])Cc1nc3ccccc3n3cccc13)c1cccn12
CNC(=Nc1ccc(Cl)cc1)c1cccc(C(F)(F)F)c1
COc1ccc(CN[C@@H](C(=O)NCc2nc3ccccc3[nH]2)[C@H](O)[C@H](Cc2ccccc2)NC(=O)OC(C)(C)C)cc1
Cn1c(=O)n(CC(=O)NC(Cc2ccc(OC(=O)Cn3c(=O)c4ccccc4n(C)c3=O)cc2)C(=O)O)c(=O)c2ccccc21
C[C@H]1C[C@@H]2OC(=O)[C@H](C)[C@H]2C=CC1=O
CC[C@H]1OC(=O)C[C@@H](O)[C@H](C)[C@@H](O[C@@H]2O[C@H](C)[C@@H](O)[C@H](N(C)C)[C@H]2O)[C@@H](CCOC)C[C@@H](C)C(=O)/C=C/C(C)=C/[C@@H]1CO[C@@H]1O[C@H](C)[C@@H](O)[C@@H](OC)[C@H]1OC
CC(/N=C(/S)Nc1cccnc1)C(C)(C)C
Cc1cn(CCCCCCC2=NCCCN2)c(=O)[nH]c1=O.Cl
O=C(Nc1ccc2nc(Cc3ccccc3)n(Cc3cccc(Cl)c3)c(=O)c2c1)c1ccccc1Cl
CCc1ccc(NC(=O)CSc2ccc(-c3cccs3)nn2)cc1
O=C(O)c1cc(-n2c(-c3ccccc3)cc3c2Cc2ccccc2-3)ccc1O
O=[N+]([O-])c1ccsc1Sc1ccc(C(F)(F)F)cn1
Cc1nnc(SCC(=O)Nc2c(Cl)cccc2Cl)nc1O
Cc1ncccc1OC[C@H]1CN(CC(=O)N2c3ccccc3CC2C)CCO1
NC(=O)c1ccccc1NC(=O)C(=O)C(C(=O)c1ccc2ccccc2c1)C1OC(=O)c2ccccc21
CCN(C1CCCCC1)S(=O)(=O)CCNC(=O)c1ccc(OC)cc1
O=C(c1cccc2ccccc12)C(F)(F)F
C/C(=N/Nc1ncnc2sc(C(C)C)cc12)c1cccs1
c1ccc(-n2ccnc2)cc1
COc1ccc(/C=C/c2cccc[n+]2C)c(O)c1.[I-]
CO/N=C(\CCN1CCC(c2cccc[n+]2[O-])CC1)c1ccc(Cl)cc1
Cc1ncnc(-c2ccccc2)c1C#Cc1ccc(N)nc1
CCCC[C@H](c1ccccc1)N(CCC)c1nc(-c2ccc(OC)cc2C)n(C)n1.Cl
COC(=O)CN(c1ccc(C)cc1)S(=O)(=O)c1c(C)nc(O)nc1O
COc1cc(CNc2nn[nH]n2)cc(Cl)c1OCc1cccc(C(=O)O)c1
CCOc1ccc(OCCN2CCCCC2)cc1.O=C(O)C(=O)O
Nc1c(C(=O)Nc2cc(C(F)(F)F)ccc2Cl)sc2nc3c(cc12)CCCCC3
CCOCc1cc(C)nc(O)c1C#N
Cc1cc(C)nc(NC2=NC(=O)CC(C(=O)O)N2c2cccc(Cl)c2)n1
CCN1CCN(Cc2nc3c(c(=O)n(C)c(=O)n3C)n2Cc2cccc3ccccc23)CC1
CN1C(=O)COc2cc(CCCCN3CCN(c4cccc(C(F)(F)F)c4)CC3)ccc21
c1ccc(OCCCCOc2cccc3ccccc23)cc1
COc1c(C(C)=O)c(OCCCCCOc2c(C(C)=O)c(OC)c3ccoc3c2OC)c(OC)c2occc12
CN1CCN(c2ccc(CO)cc2F)CC1
COc1ccc(-n2nnnc2SCC(=O)Nc2ccccc2N2CCOCC2)cc1OC
Cc1cccc(CNC(=O)c2cnn(-c3ncc4c(n3)-c3ccccc3CC4)c2C2CC2)n1
C=C1C[C@@]23CC[C@@H]4C(C)(C)[C@H](O)CC[C@@]4(C)[C@@H]2CC[C@H]1C3
COc1ccc(C(=O)Nc2c(C)nsc2C)cc1OC1CCCC1
COC(=O)C(Oc1ccc(C(C)(C)C)cc1Cl)c1ccc(Oc2ccc(Cl)cc2)cc1
COc1cc2c(c3c1c(=O)c1c4ccccc4ccc1n3C)[C@@H](OC(=O)CC(C)C)[C@@H](OC(=O)CC(C)C)C(C)(C)O2
COc1cc(-c2ccc3ncnc(Nc4ccc(F)c(O)c4F)c3c2)ccc1O
O=C(c1cc2cc(F)ccc2[nH]1)N1CCc2ccccc2C1
O=c1cc(-c2ccccc2Cl)oc2cc(CN3CCOCC3)ccc12
CC(C)CCNC(=O)Cn1c2c(c(-c3ccccc3Cl)cc1=O)CCC2
CC(C)(C)OC(=O)N1CCC[C@H]1C(=O)O[C@@H]1CO[C@@H]2[C@H](OCc3ccccc3)CO[C@H]12
Cc1nn(CC(O)Cn2cnc3c2c(=O)n(C)c(=O)n3C)c(C)c1Br
COc1ccccc1/C=C/C(=O)Nc1ccc(Cl)cc1C(N)=O
Cn1cc(/C=C/C(=O)NS(=O)(=O)c2cc(Cl)c(Cl)s2)c2c(Oc3ccc4ccccc4c3)cccc21
COC(=O)[C@]1(C)CCC[C@]2(C)[C@H]3CC(=O)C(C(C)C)=CC3=CC[C@@H]12
COc1cc(O)cc(CC(=O)CCC/C=C\CCCCCCCCC(=O)c2cc(O)cc(OC)c2)c1
N#CCCCc1cn(-c2nc3ccccc3s2)nn1
S=C(NCCC1=CCCCC1)NCc1ccco1
CC(c1nc(-c2ccc(S(=O)(=O)C(F)(F)F)cc2)no1)[C@H](N)C(F)=C1CCCC1
CC[C@H](C)CNC(=O)c1cncc(-c2ccc(CNC3CCCC3)cc2)c1
COc1ccc([C@@H]2[C@@H](c3ccc(N)cc3)C(=O)N2c2cc(OC)c(OC)c(OC)c2)cc1
O=C1[C@H](NS(=O)(=O)c2ccc(Oc3ccc(Cl)cc3)cc2)CCCCN1O
Clc1ccc(Cc2nc3ccccc3[nH]2)c(Cl)c1
Cc1ccc(S(=O)(=O)N2CCOC(C3=CCCN(C)C3)C2)cc1
C[C@H]1CN(Cc2c(Cl)cccc2C(F)F)C[C@@]1(CC(=O)O)C(=O)NC1CCN(CC2CCCCC2)CC1
O=S(=O)(c1ccccc1)N(Cc1cccc(OC(F)(F)F)c1)c1sc2ccccc2c1Br
Cc1nccn1CCCNC(=O)c1ccc[nH]1
COCc1cc(N(C)Cc2cc(C(C)(C)C)n[nH]2)ncn1
COc1ccc(-c2cc(=O)oc3cccc(OC)c23)cc1O
CC(C)(C)n1c(SC2=C(O)OC(CCc3ccccc3)(c3ccccc3)CC2=O)nc2ccccc21
CCC(c1ccccc1)c1c(O)c2c(oc1=O)CCCC2
COc1ccc(C23CC4CC(CC(C(=O)O)(C4)C2)C3)c(F)c1
O=[N+]([O-])c1ccc(Oc2cncc(Cl)c2)c(-c2nnc(-c3ccc(C(F)(F)F)cc3)o2)c1
CCn1nc(CC(C)C)cc1C(=O)N1CC[C@@H](O)C1
N=c1c2c(n(Cc3ccc(F)cc3)c3c1CCC3)CCCC2
Oc1ccc(-c2c[nH]c([C@H]3Cc4c([nH]c5ccccc45)[C@@H](C4CCOCC4)N3)n2)cc1
CCC(=O)Nc1sc(Cc2ccccc2)c(C)c1C(N)=O
COC(=O)[C@@H]1CCCN1C(=O)[C@@H](Cc1ccccc1)N(C)C(=O)[C@H](C)NC(=O)[C@H](CC(C)C)N(C)C(=O)CNC(=O)[C@@H]1CCCN1C(=O)[C@H](O)C(C)C
CC(=O)N[C@@H](Cc1c[nH]cn1)C(=O)N[C@@H](Cc1ccccc1)C(=O)N[C@@H](CCCN=C(N)N)C(=O)N[C@@H](Cc1cccc2ccccc12)C(N)=O
COc1cccc(C#Cc2cccc(C#N)c2)n1
CC(C)=CCOc1cccc(NC(=O)Nc2cccc(F)c2)c1
COc1ccc(CCN2CC(C(=O)NCCc3cn[nH]c3)CCC2=O)cc1
Cn1c(=O)cc(N2CCCCC2)[nH]c1=O
CC(C)c1nn(C)c(Cl)c1CNCCn1cccn1
C=CCNc1[nH]c2ccccc2c1C(=O)OC
