# Supplementary material for: SynRoute: A Retrosynthetic Planning Software
Source: J Chem Inf Model. 2023 Aug 28;63(17):5484–95. doi: 10.1021/acs.jcim.3c00491 (PMC10498441; doi:10.1021/acs.jcim.3c00491)
Supplement: Supplementary file 3 — ci3c00491_si_003.txt [file ci3c00491_si_003.txt]

1,2,4-Oxadiazole synthesis
1,3,4-Oxadiazole synthesis
1,3,4-Thiadiazole synthesis
2-Oxazoline synthesis
3,1-Benzoxazin-4-one synthesis
4-Quinazolinone synthesis
5-member aryl to saturated
6-Pyridazinone synthesis
6-member aryl to saturated
Acetal amine condensation
Acid to acid chloride
Alcohol Halogenation
Alcohol Oxidation to Aldehyde
Alcohol Sulfonylation
Alcohol to acid
Aldehyde acetal deprotection
Aldehyde dioxolane protection
Aldehyde reductive amination
Aldehyde reductive imination
Aldehyde to acid oxidation
Aldehyde to alkane reduction
Aldol Addition
Alkane dehydrogenation
Alkene bromination
Alkene dihydroxylation
Alkene ether synthesis
Alkene hydration
Alkene hydrosilylation
Alkene oxidation
Alkene to alkane
Alkylimino-de-oxo-bisubsitution
Alkyne to alkane
Allylic oxidation
Amide N-alkylation
Amide from Acid Chloride
Amide synthesis from Carboxylic Acid
Amide to amine reduction
Amide to imidoyl chloride
Amidine Formation
Amine Alkylation
Amine Nucleophilic Aromatic Substitution
Amino to bromo
Amino to carbamoyl chloride
Amino to chloro
Amino to cyano
Amino to fluoro
Amino to guanidino
Amino to iodo
Amino to isothiocyanato
Amino to thioureido
Aromatic Claisen rearrangement
Aryl desilylation
Azido to amino
Benzofuran synthesis
Benzothiazole synthesis
Benzothiophene synthesis
Benzylic oxidation
Bischler-Napieralski reaction
Boronic Acid Formation
Borsche-Drechsel cyclization
Bromination
Bromo to amino
Bromo to chloro
Bromo to fluoro
Bromo to formyl
Bromo to iodo
Bromo to mesyl
Bromo to methoxy
Bromo to oxo oxidation
Bromo to sulfanyl
Bromo to trifluoromethyl
CDI urea synthesis
Carbamate + carboxylic acid reaction
Carbamoyl to cyano
Carboxy ester to carbamoyl
Carboxy to cyano
Carboxylation
Carboxylic acid + thiol condensation
Carboxylic anhydride + hydrazine reaction
Chan-Lam alkylamine coupling
Chlorination
Chloro elimination
Chloro to amino
Chloro to bromo
Chloro to fluoro
Chloro to iodo
Chloro to iodo Finkelstein reaction
Chloro to methoxy
Chloro to pinacolatoboranyl
Chloro to sulfanyl
Chlorocarbonyl to carbamoyl
Chlorocarbonyl to carboxy
Claisen Condensation
Clauson-Kaas reaction
Corey-Fuchs reaction
Cyanide Alkylation
Cyano to Hydroxyamidino
Cyano to amidino
Cyano to carbamoyl
Cyano to formyl
Cyanohydrin reaction
Debromination
Decarbonylation
Decarboxylation
Dechlorination
Defluorination
Dehydration
Deoxygenation
Duff reaction
Electrophilic Aromatic Nitration
Electrophilic aromatic sulfonation
Enol to keto tautomerization
Epoxidation
Epoxide + amine coupling
Ester + carboxylic acid reaction
Ester Formation
Ester Hydrolysis
Ester Schotten-Baumann
Ester to aldehyde reduction
Ethenyl to formyl
Fluorination
Fluoro N-arylation
Fluoro thioether synthesis
Fluoro to amino
Fluoro to cyano
Fluoro to hydroxy
Fluoro to methoxy
Formaldehyde reductive amination
Formate + amine condensation
Formyl to cyano
Formyl to ethynyl
Friedel-Crafts Acylation
Grignard and Organolithium Formation
Grignard or Organolithium Reaction
Heck reaction
Hemetsberger indole synthesis
Heteroaryl N-alkylation
Hofmann reaction
Horner-Wadsworth-Emmons reaction
Houben-Hoesch reaction
Hydroxy to azido
Hydroxy to chloroformate
Hydroxy to cyano
Hydroxy to fluoro
Hydroxy to mesyloxy
Hydroxy to sulfanyl
Hydroxyiminomethyl to cyano
Imidazo[1,2-a]pyridine synthesis
Imine Reduction
Imine and Oxime Formation
Indole + ketone condensation
Indole synthesis
Iodination
Iodo Miyaura boration
Iodo N-arylation
Iodo to borono
Iodo to carboxy
Iodo to pinacolatoboranyl
Iodo to trifluoromethyl
Isocyanate reaction with nucleophile
Isoxazole synthesis
Johnson-Corey-Chaykovsky epoxidation
Keto alpha-acylation
Keto alpha-alkylation
Keto alpha-arylation
Keto to enol tautomerization
Ketone amine condensation
Ketone aryl lithium addition
Ketone epoxidation
Ketone ketal deprotection
Ketone or Aldehyde Reduction
Ketone to alkane reduction
Knoevenagel condensation
Knorr quinoline cyclization
Lactam synthesis
Lithium Bouveault aldehyde synthesis
Mannich reaction
McMurry coupling
Mesyloxy to azido
Mesyloxy to hydroxy
Mesyloxy to iodo
Methyl to formyl
Methylation
Mitsunobu thioether synthesis
N-Boc deprotection
N-Boc protection
N-Cbz deprotection
N-Cbz protection
N-Dimethylaminomethylene deprotection
N-Mesyl deprotection
Nitrile to Acid Hydrolysis
Nitrile to Imino Ester
Nitrile to amine
Nitrile to imine
Nitro Reduction to Amine
Nitrogen oxidation
O-Alkylation
O-Piv deprotection
O-TSE deprotection
O-methylation
Organostannane formation
Oxazole synthesis
Oxirane synthesis
Oxo to cyano
Oxo to difluoro
Oxo to thioxo
Pfitzinger reaction
Phillips benzimidazole condensation
Phosphonamide Schotten-Baumann
Phosphorus oxidation
Piperidine synthesis
Potassium salt formation
Prilezhaev epoxidation
Pyrazine synthesis
Pyrazol synthesis
Pyridine synthesis
Pyridone to chloropyridine
Pyrimidone synthesis
Quinazoline synthesis
Reduction to Alcohol
Reductive Debenzylation
Rieche formylation
Rosenmund von Braun cyanation
S-Alkylation
SNAr ether synthesis
Silyl hydrolysis
Silylation of alcohol
Simmons-Smith reaction
Skraup reaction
Sodium salt separation
Sonogashira Coupling
Stannylation
Stille reaction
Strecker aldehyde reaction
Strecker ketone reaction
Sulfate ester N-alkylation
Sulfinic acid + bromide reaction
Sulfinyl to sulfanyl
Sulfonamide + alcohol reaction
Sulfonamide formation
Sulfonyl to sulfanyl
Sulfur to sulfone
Sulfur to sulfoxide
Suzuki Coupling (SP2-only)
Suzuki Coupling (SP3-only)
Tetrazole synthesis
Thiazole synthesis
Thiazoline synthesis
Thiourea to guanidino
Triflyloxy Buchwald-Hartwig amination
Triflyloxy Miyaura boration
Triflyloxy to pinacolatoboranyl
Ullmann biaryl coupling
Vilsmeier-Haack reaction
Weinreb iodo coupling
Wittig reaction
Ylide formation
[1,2,4]Triazolo[1,5-a]pyridine synthesis
iodo aromatic Finkelstein reaction
Bromo Miyaura boration
Niementowski quinazoline synthesis
Imidazole synthesis
Gewald reaction
